# Supplementary material for: A comprehensive analysis of PANoptosome to prognosis and immunotherapy response in pan-cancer
Source: Sci Rep. 2023 Mar 8;13:3877. doi: 10.1038/s41598-023-30934-z (PMC9995449; doi:10.1038/s41598-023-30934-z)
Supplement: Supplementary file 1 — Supplementary Tables. [file 41598_2023_30934_MOESM1_ESM.xlsx]

## Sheet: Table S1
TABLE S1: Lists of cancer types and sample size of tumor and normal tissues from public databases.
Abbreviation	Full name	Sample size of tumor tissues from TCGA	Sample size of normal tissues from TCGA	Sample size of normal tissues from GTEx
ACC	Adrenocortical carcinoma	77	0	128
BLCA	Bladder Urothelial Carcinoma	407	19	9
BRCA	Breast invasive carcinoma	1098	113	179
CESC	Cervical squamous cell carcinoma and endocervical adenocarcinoma	306	3	10
CHOL	Cholangiocarcinoma	36	9	0
COAD	Colon adenocarcinoma	288	41	308
DLBC	Lymphoid Neoplasm Diffuse Large B-cell Lymphoma	47	0	444
ESCA	Esophageal carcinoma	182	13	653
GBM	Glioblastoma multiforme	165	0	1152
HNSC	Head and Neck squamous cell carcinoma	520	44	0
KICH	Kidney Chromophobe	66	25	28
KIRC	Kidney renal clear cell carcinoma	531	72	28
KIRP	Kidney renal papillary cell carcinoma	289	32	28
LAML	Acute Myeloid Leukemia	173	0	70
LGG	Brain Lower Grade Glioma	522	0	1152
LIHC	Liver hepatocellular carcinoma	371	50	110
LUAD	Lung adenocarcinoma	515	59	288
LUSC	Lung squamous cell carcinoma	498	50	288
MESO	Mesothelioma	87	0	0
OV	Ovarian serous cystadenocarcinoma	427	0	88
PAAD	Pancreatic adenocarcinoma	179	4	167
PCPG	Pheochromocytoma and Paraganglioma	182	3	0
PRAD	Prostate adenocarcinoma	496	52	100
READ	Rectum adenocarcinoma	92	10	308
SARC	Sarcoma	262	2	0
SKCM	Skin Cutaneous Melanoma	469	1	812
STAD	Stomach adenocarcinoma	414	36	174
TGCT	Testicular Germ Cell Tumors	137	0	165
THCA	Thyroid carcinoma	512	59	279
THYM	Thymoma	119	2	444
UCEC	Uterine Corpus Endometrial Carcinoma	181	13	89
UCS	Uterine Carcinosarcoma	57	0	89
UVM	Uveal Melanoma	79	0	0

## Sheet: Table S2
TABLE S2: Lists of PANoptosome components.
PANoptosome components	Full name
CASP1	Caspase-1
CASP8	Caspase-8
NLRP3	nucleotide-binding oligomerization domain (NOD)-like receptor pyrin domain-containing 3
NR2C2	Nuclear Receptor Subfamily 2 Group C Member 2
PSTPIP2	Proline-Serine-Threonine Phosphatase Interacting Protein 2
PYCARD	PYD And CARD Domain Containing
RBCK1	RANBP2-Type and C3HC4-Type Zinc Finger Containing 1
RIPK1	receptor-interacting serine/threonine-protein kinase 1
RIPK3	receptor-interacting serine/threonine-protein kinase 3
TNFAIP3	TNF Alpha Induced Protein 3
